# Supplementary material for: Altered Capacity for H2S Production during the Spontaneous Differentiation of Caco-2 Cells to Colonocytes Due to Reciprocal Regulation of CBS and SELENBP1
Source: Antioxidants (Basel). 2022 Sep 30;11(10):1957. doi: 10.3390/antiox11101957 (PMC9598602; doi:10.3390/antiox11101957)
Supplement: Supplementary file 1 [file antioxidants-11-01957-s001.zip]

Archive with 1 entries (1 files):
- antioxidants-1899162-supplementary.pdf
